# Supplementary material for: Climate stability and societal decline on the margins of the Byzantine empire in the Negev Desert
Source: Sci Rep. 2020 Jan 30;10:1512. doi: 10.1038/s41598-020-58360-5 (PMC6992700; doi:10.1038/s41598-020-58360-5)
Supplement: Supplementary file 2 — Supplementary information 2. [file 41598_2020_58360_MOESM2_ESM.xls]

## Sheet: Table 2 enamel raw data
Sample ID	Site	Species*	Period	Tooth type	Distance from erj (in mm)	Age	δ13CVPDB	δ18OVPDB	% CaCO3
HLZ27a-02	Elusa	sheep	Byzantine	M2	23.5		-11.8	1.6	4.1
HLZ27a-03	Elusa	sheep	Byzantine	M2	21.5		-10.1	2.4	3.2
HLZ27a-04	Elusa	sheep	Byzantine	M2	19.5		-6.6	3	2.8
HLZ27a-05	Elusa	sheep	Byzantine	M2	17.5		-4.8	3.2	4.5
HLZ27a-07	Elusa	sheep	Byzantine	M2	13		-0.4	4.7	2.1
HLZ27a-09	Elusa	sheep	Byzantine	M2	9.5		-2.6	3.4	2.5
HLZ27a-10	Elusa	sheep	Byzantine	M2	8		-5.3	1.7	3.8
HLZ27a-11	Elusa	sheep	Byzantine	M2	6		-7.4	0.4	3
HLZ33b-01	Elusa	sheep	Byzantine	M3	29		-6	-0.3	4.8
HLZ33b-03	Elusa	sheep	Byzantine	M3	24.5		-7.2	-1.9	4.5
HLZ33b-04	Elusa	sheep	Byzantine	M3	22		-7	-1.4	5
HLZ33b-05	Elusa	sheep	Byzantine	M3	20		-6.7	-0.5	4.5
HLZ33b-06	Elusa	sheep	Byzantine	M3	18		-6.8	0.6	4.6
HLZ33b-07	Elusa	sheep	Byzantine	M3	16		-8.5	0.1	4.9
HLZ33b-08	Elusa	sheep	Byzantine	M3	14		-9.7	1.7	4.8
HLZ33b-10	Elusa	sheep	Byzantine	M3	10		-9.5	5.7	4.1
HLZ33b-11	Elusa	sheep	Byzantine	M3	8		-9	3.8	4.3
HLZ33b-12	Elusa	sheep	Byzantine	M3	6		-8.2	1	3.9
HLZ33b-13	Elusa	sheep	Byzantine	M3	4		-8	-0.9	5.2
HLZ34b-01	Elusa	sheep	Byzantine	M3	24	4	-5.6	0.8	6.5
HLZ34b-02	Elusa	sheep	Byzantine	M3	22	4	-6.7	1.9	5.2
HLZ34b-03	Elusa	sheep	Byzantine	M3	20	4	-7.4	1.8	5.6
HLZ34b-04	Elusa	sheep	Byzantine	M3	18.5	4	-8.4	1	5.3
HLZ34b-05	Elusa	sheep	Byzantine	M3	17	4	-9.1	1.2	5.5
HLZ34b-06	Elusa	sheep	Byzantine	M3	15	4	-10.1	2	5.8
HLZ34b-07	Elusa	sheep	Byzantine	M4	12.5	4	-10.3	3.1	5
HLZ34b-08	Elusa	sheep	Byzantine	M3	10.5	4	-10.4	3.6	6.2
HLZ34b-09	Elusa	sheep	Byzantine	M3	9.5	4	-9.9	3.9	5.7
HLZ34b-10	Elusa	sheep	Byzantine	M3	7.5	4	-8.5	4	5.8
HLZ34b-11	Elusa	sheep	Byzantine	M3	5.5	4	-7.1	3.1	5.4
HLZ34b-12	Elusa	sheep	Byzantine	M3	4	4	-6.4	2.7	6
HLZ35a-01	Elusa	sheep	Byzantine	M2	24	4	-8.3	4.8	3.5
HLZ35a-02	Elusa	sheep	Byzantine	M2	22	4	-9.7	5.5	4
HLZ35a-03	Elusa	sheep	Byzantine	M2	19	4	-8.7	6.9	6
HLZ35a-04	Elusa	sheep	Byzantine	M2	17	4	-7.6	5.8	5
HLZ35a-05	Elusa	sheep	Byzantine	M2	15	4	-5.8	6.5	6.1
HLZ35a-06	Elusa	sheep	Byzantine	M2	13	4	-3.4	6	5.4
HLZ35a-07	Elusa	sheep	Byzantine	M2	10	4	-1	5.1	4
HLZ35a-08	Elusa	sheep	Byzantine	M2	8	4	-0.7	4.5	3
HLZ35a-09	Elusa	sheep	Byzantine	M2	6	4	-2.1	4.1	4
HLZ35a-11	Elusa	sheep	Byzantine	M2	4	4	-10	2.3	4.2
HLZ35b-02.1	Elusa	sheep	Byzantine	M3	34.5	4	-3.4	3.5	5.3
HLZ35b-03.1	Elusa	sheep	Byzantine	M3	32	4	-6.8	3.4	5.4
HLZ35b-04.1	Elusa	sheep	Byzantine	M3	30	4	-9.9	3.5	5.9
HLZ35b-05.1	Elusa	sheep	Byzantine	M3	27.5	4	-11.4	3.7	5.2
HLZ35b-07.1	Elusa	sheep	Byzantine	M3	23	4	-10.9	5.5	5.3
HLZ35b-09.1	Elusa	sheep	Byzantine	M3	19	4	-7.8	6	4.9
HLZ35b-10.1	Elusa	sheep	Byzantine	M3	16.5	4	-4.4	6.5	4.4
HLZ35b-11.1	Elusa	sheep	Byzantine	M3	14.5	4	-3.5	5.5	4.8
HLZ35b-12.1	Elusa	sheep	Byzantine	M3	12	4	-2.8	4.9	5.3
HLZ35b-13.1	Elusa	sheep	Byzantine	M3	10	4	-4.6	3.7	5.6
HLZ35b-14.1	Elusa	sheep	Byzantine	M3	7	4	-7	5.2	4.8
HLZ35b-15.1	Elusa	sheep	Byzantine	M3	5	4	-9.6	5	4.8
HLZ36b-01	Elusa	goat	Byzantine	M3	28	4	-7.8	3	6.1
HLZ36b-02	Elusa	goat	Byzantine	M3	26	4	-7.6	4.4	5.9
HLZ36b-03	Elusa	goat	Byzantine	M3	24	4	-8	5.1	6.1
HLZ36b-04	Elusa	goat	Byzantine	M3	22	4	-7.6	6	3.4
HLZ36b-05	Elusa	goat	Byzantine	M3	20	4	-8.1	5.3	5.7
HLZ36b-06	Elusa	goat	Byzantine	M3	18	4	-8	3.7	4.9
HLZ36b-07	Elusa	goat	Byzantine	M3	16.5	4	-7.3	2.7	6.1
HLZ36b-08	Elusa	goat	Byzantine	M3	14.5	4	-6.6	1.7	6.2
HLZ36b-09	Elusa	goat	Byzantine	M3	13	4	-6	0	6.2
HLZ36b-10	Elusa	goat	Byzantine	M3	11	4	-6	-0.9	5
HLZ36b-11	Elusa	goat	Byzantine	M3	8.5	4	-5.6	-0.6	6.2
HLZ36b-12	Elusa	goat	Byzantine	M3	7	4	-6	1	6.8
HLZ36b-13	Elusa	goat	Byzantine	M3	5	4	-7.3	6	5.6
HLZ37a-03	Elusa	sheep	Byzantine	M2	25	2	-8.1	-3.3	5.1
HLZ37a-04	Elusa	sheep	Byzantine	M2	23	2	-8	-3.5	6.6
HLZ37a-06	Elusa	sheep	Byzantine	M2	19	2	-8.8	-2.7	5.4
HLZ37a-07	Elusa	sheep	Byzantine	M2	17.5	2	-8.6	-1.6	6.1
HLZ37a-08	Elusa	sheep	Byzantine	M2	16	2	-9	0.9	6.2
HLZ37a-09	Elusa	sheep	Byzantine	M2	14.5	2	-9.4	2.1	5.8
HLZ37a-10	Elusa	sheep	Byzantine	M2	13	2	-10.9	3.5	6.5
HLZ37a-13	Elusa	sheep	Byzantine	M2	8.5	2	-10.6	4.6	5.9
HLZ37a-14	Elusa	sheep	Byzantine	M2	7.5	2	-9.3	5.1	4.8
HLZ37a-15	Elusa	sheep	Byzantine	M2	6	2	-9.3	2.3	5.1
HLZ37a-16	Elusa	sheep	Byzantine	M2	4	2	-8.8	0.8	4.9
HLZ39b-01	Elusa	goat	Byzantine	M3	27.5		-5	4.1	5.3
HLZ39b-02	Elusa	goat	Byzantine	M3	25.5		-5.8	3	4.9
HLZ39b-03	Elusa	goat	Byzantine	M3	24		-6	4.5	5.5
HLZ39b-04	Elusa	goat	Byzantine	M3	21.5		-5.5	4.7	5.5
HLZ39b-05	Elusa	goat	Byzantine	M3	20		-8.2	5	5.7
HLZ39b-06	Elusa	goat	Byzantine	M3	18.5		-8.9	6	5.3
HLZ39b-07	Elusa	goat	Byzantine	M3	16.5		-10.4	5.5	5.5
HLZ39b-08	Elusa	goat	Byzantine	M3	15		-10.4	4.1	5.6
HLZ39b-09	Elusa	goat	Byzantine	M3	13		-7.5	3.9	5.7
HLZ39b-10	Elusa	goat	Byzantine	M3	11.5		-9.5	5.8	5.7
HLZ39b-11	Elusa	goat	Byzantine	M3	10		-9.5	4.5	5.4
HLZ39b-12	Elusa	goat	Byzantine	M3	8		-7.8	5.1	5
HLZ39b-13	Elusa	goat	Byzantine	M3	6.5		-6.3	4.6	5.3
HLZ39b-14	Elusa	goat	Byzantine	M3	5		-5.6	3.8	5.3
HLZ39b-15	Elusa	goat	Byzantine	M3	3		-7	3.2	7.7
HLZ41b-04	Elusa	sheep	Byzantine	M3	19		-7.9	3.5	4
HLZ41b-05	Elusa	sheep	Byzantine	M3	17		-8.1	1	4.3
HLZ41b-07	Elusa	sheep	Byzantine	M3	13		-6.7	-2.8	5.5
HLZ41b-08	Elusa	sheep	Byzantine	M3	11		-6	-2.3	4
HLZ41b-09	Elusa	sheep	Byzantine	M3	9		-6.7	-2.1	4
HLZ41b-10	Elusa	sheep	Byzantine	M3	7		-7.8	-1	4
HLZ41b-12	Elusa	sheep	Byzantine	M3	5		-8.4	2.9	4
HLZ42b-02	Elusa	sheep	Byzantine	M3	25.5	4 or 5	-5.4	-2.5	3.8
HLZ42b-03	Elusa	sheep	Byzantine	M3	23.5	4 or 5	-5.6	-2	2.7
HLZ42b-04	Elusa	sheep	Byzantine	M3	21.5	4 or 5	-6.2	-1	3
HLZ42b-05	Elusa	sheep	Byzantine	M3	19.5	5 or 5	-7.9	-0.8	3.2
HLZ42b-06	Elusa	sheep	Byzantine	M3	17.5	5 or 5	-8.5	0.3	3
HLZ42b-07	Elusa	sheep	Byzantine	M3	15.5	5 or 5	-9.8	-0.4	3.4
HLZ42b-08	Elusa	sheep	Byzantine	M3	14	5 or 5	-9.8	1.3	3.3
HLZ42b-09	Elusa	sheep	Byzantine	M3	12	5 or 5	-9.9	2.4	4
HLZ42b-10	Elusa	sheep	Byzantine	M3	10	4 or 5	-10.1	2.6	2.8
HLZ42b-11	Elusa	sheep	Byzantine	M3	8	4 or 5	-9.4	2.4	2.5
NIZ04a-01	Nessana	sheep	Early Islamic	M2	27.5	3	-2.4	-0.4	5.8
NIZ04a-02	Nessana	sheep	Early Islamic	M2	26	3	-2.9	0.8	6.1
NIZ04a-03	Nessana	sheep	Early Islamic	M2	24	3	-4.1	1.4	5.9
NIZ04a-04	Nessana	sheep	Early Islamic	M2	22	3	-5.5	2.2	2.7
NIZ04a-06	Nessana	sheep	Early Islamic	M2	18	3	-7.2	3.8	3.4
NIZ04a-07	Nessana	sheep	Early Islamic	M2	16	3	-7.9	4.8	3.4
NIZ04a-08	Nessana	sheep	Early Islamic	M2	15	3	-8	5.4	4.2
NIZ04a-09	Nessana	sheep	Early Islamic	M2	12	3	-7.1	5.6	5.9
NIZ04a-10	Nessana	sheep	Early Islamic	M2	10	3	-5.9	5.5	6
NIZ04a-11	Nessana	sheep	Early Islamic	M2	8	3	-3.8	3.2	6
NIZ04a-12	Nessana	sheep	Early Islamic	M2	6	3	-2.4	1.6	6.2
NIZ04a-14	Nessana	sheep	Early Islamic	M2	2	3	-2.8	0.6	4.6
NIZ04b-02	Nessana	sheep	Early Islamic	M3	29	3	-3.1	2.9	3.4
NIZ04b-03	Nessana	sheep	Early Islamic	M3	27	3	-2.1	3.3	4
NIZ04b-04	Nessana	sheep	Early Islamic	M3	25	3	-1.7	1.4	5
NIZ04b-06	Nessana	sheep	Early Islamic	M3	21	3	-0.1	0.2	4.8
NIZ04b-07	Nessana	sheep	Early Islamic	M3	19	3	-1	0.1	4.5
NIZ04b-08	Nessana	sheep	Early Islamic	M3	17	3	-1.6	0	4
NIZ04b-09	Nessana	sheep	Early Islamic	M3	15	3	-2.8	1.1	5
NIZ04b-10	Nessana	sheep	Early Islamic	M3	13	3	-4.1	2.2	4
NIZ04b-12	Nessana	sheep	Early Islamic	M3	9.5	4	-6.6	4.4	4.8
NIZ04b-13	Nessana	sheep	Early Islamic	M3	7	3	-6.4	5.9	4
NIZ08b-01	Nessana	sheep	Byzantine	M3	30.5		-10.8	4	5.3
NIZ08b-02	Nessana	sheep	Byzantine	M3	29		-9.7	4.5	5.7
NIZ08b-03	Nessana	sheep	Byzantine	M3	27		-10.4	4	5.7
NIZ08b-04	Nessana	sheep	Byzantine	M3	25		-9.3	3.5	5.4
NIZ08b-05	Nessana	sheep	Byzantine	M3	23.5		-9.1	1.3	6
NIZ08b-06	Nessana	sheep	Byzantine	M3	21		-9.2	0.5	4.9
NIZ08b-07	Nessana	sheep	Byzantine	M3	19.5		-9.2	-0.8	5.5
NIZ08b-08	Nessana	sheep	Byzantine	M3	17.5		-8.4	-1.6	5.5
NIZ08b-09	Nessana	sheep	Byzantine	M3	15		-8.8	-1.8	5.3
NIZ08b-10	Nessana	sheep	Byzantine	M3	13		-9.2	-2	5.3
NIZ08b-11	Nessana	sheep	Byzantine	M3	11.5		-8.5	-1.3	4.6
NIZ08b-12	Nessana	sheep	Byzantine	M3	9.5		-9.7	-2.6	5.2
NIZ08b-13	Nessana	sheep	Byzantine	M3	7.5		-9	-1.8	5.2
NIZ08b-14	Nessana	sheep	Byzantine	M3	6		-8.5	-1.4	5.5
NIZ08b-15	Nessana	sheep	Byzantine	M3	4		-9.3	-1.4	5.7
NIZ16a-01	Nessana	sheep	Early Islamic	M2	24		-9.5	2.3	5.7
NIZ16a-03	Nessana	sheep	Early Islamic	M2	20		-10.1	3	4.8
NIZ16a-04	Nessana	sheep	Early Islamic	M2	17.5		-10.6	3.9	5.6
NIZ16a-05	Nessana	sheep	Early Islamic	M2	16		-11.1	4.9	5.6
NIZ16a-06	Nessana	sheep	Early Islamic	M2	13.5		-10.7	5.2	4.7
NIZ16a-07	Nessana	sheep	Early Islamic	M2	11.5		-10.4	5.8	5
NIZ16a-08	Nessana	sheep	Early Islamic	M2	9		-11.2	6.5	4.8
NIZ16a-09	Nessana	sheep	Early Islamic	M2	7.5		-10.7	7.1	5.1
NIZ16a-10	Nessana	sheep	Early Islamic	M2	5.5		-10.6	7.6	3.8
NIZ16a-11	Nessana	sheep	Early Islamic	M2	3.5		-8.7	8.8	3.5
NIZ18a-01	Nessana	goat	Early Islamic	M2	19.5	4	-8.9	4.9	4.7
NIZ18a-02	Nessana	goat	Early Islamic	M2	18	4	-9.1	6.6	5.2
NIZ18a-03	Nessana	goat	Early Islamic	M2	16	4	-10.4	7.1	5.8
NIZ18a-04	Nessana	goat	Early Islamic	M2	14	4	-10.3	7.7	4
NIZ18a-05	Nessana	goat	Early Islamic	M2	12	4	-10.5	7.7	6
NIZ18a-06	Nessana	goat	Early Islamic	M2	10.5	4	-10.1	5.5	5.5
NIZ18a-07	Nessana	goat	Early Islamic	M2	9	4	-7.9	6.4	5
NIZ18a-08	Nessana	goat	Early Islamic	M2	7	4	-7.5	4.3	5.4
NIZ18a-09	Nessana	goat	Early Islamic	M2	5	4	-6.4	2.9	4.6
NIZ18a-10	Nessana	goat	Early Islamic	M2	2	4	-5.1	1.3	5
NIZ18b-01	Nessana	goat	Early Islamic	M3	32	4	-6	0.2	3.1
NIZ18b-02	Nessana	goat	Early Islamic	M3	30	4	-5.6	0.5	3.3
NIZ18b-03	Nessana	goat	Early Islamic	M3	28	4	-5.9	-0.5	3.2
NIZ18b-04	Nessana	goat	Early Islamic	M3	25.5	4	-7.4	-0.2	3.3
NIZ18b-05	Nessana	goat	Early Islamic	M3	23	4	-7.3	1.3	4.2
NIZ18b-06	Nessana	goat	Early Islamic	M3	21	4	-7.9	3.5	3.2
NIZ18b-07	Nessana	goat	Early Islamic	M3	19	4	-9	3.7	4
NIZ18b-08	Nessana	goat	Early Islamic	M3	17	4	-9.9	6.3	3.1
NIZ18b-09	Nessana	goat	Early Islamic	M3	15	4	-8.2	8.3	3.1
NIZ18b-10	Nessana	goat	Early Islamic	M3	13	4	-8	6.9	3.4
NIZ18b-11	Nessana	goat	Early Islamic	M3	11	4	-6.7	3.6	4.1
NIZ18b-12	Nessana	goat	Early Islamic	M3	9.5	4	-6.5	3.4	3.7
NIZ18b-13	Nessana	goat	Early Islamic	M3	7.5	4	-5.5	1.7	2.9
NIZ18b-14	Nessana	goat	Early Islamic	M3	5	4	-7	1.1	3.6
NIZ18b-15	Nessana	goat	Early Islamic	M3	3.5	4	-7.7	3.9	3.4
NIZ19b-01	Nessana	goat	Early Islamic	M3	24	4	-7	-1.3	5.9
NIZ19b-02	Nessana	goat	Early Islamic	M3	21.5	4	-7	-0.4	6
NIZ19b-03	Nessana	goat	Early Islamic	M3	19.5	4	-7.3	1.2	6.1
NIZ19b-04	Nessana	goat	Early Islamic	M3	17.5	4	-8.2	2.4	6.1
NIZ19b-05	Nessana	goat	Early Islamic	M3	15	4	-8.7	4.1	6
NIZ19b-06	Nessana	goat	Early Islamic	M3	13.5	4	-9.6	4.1	3.8
NIZ19b-07	Nessana	goat	Early Islamic	M3	11	4	-8.7	4.9	5.7
NIZ19b-08	Nessana	goat	Early Islamic	M3	9.5	4	-7.7	3.1	5.5
NIZ19b-09	Nessana	goat	Early Islamic	M3	7	4	-7	1	5.7
NIZ19b-10	Nessana	goat	Early Islamic	M3	5.5	4	-6.6	0.5	5.7
NIZ19b-11	Nessana	goat	Early Islamic	M3	3.5	4	-6.3	0.9	6.3
NIZ22b-01	Nessana	sheep	Early Islamic	M3	21.5	4	-5.3	0.3	6.1
NIZ22b-02	Nessana	sheep	Early Islamic	M3	19	4	-5.4	-1	2.9
NIZ22b-03	Nessana	sheep	Early Islamic	M3	16	4	-5	-1.2	5.9
NIZ22b-04	Nessana	sheep	Early Islamic	M3	14	4	-5.1	-1.7	5.9
NIZ22b-05	Nessana	sheep	Early Islamic	M3	12	4	-5.9	-1.3	3.6
NIZ22b-06	Nessana	sheep	Early Islamic	M3	10	4	-6.6	-0.3	6
NIZ22b-07	Nessana	sheep	Early Islamic	M3	8	4	-7.5	0.7	5.9
NIZ22b-09	Nessana	sheep	Early Islamic	M3	4	4	-8.3	3.6	5.9
NIZ22b-10	Nessana	sheep	Early Islamic	M3	1	4	-7.1	3.2	5.7
SHV24a-02	Shivta	goat	Byzantine	M2	17		-8.2	0.7	4.1
SHV24a-03	Shivta	goat	Byzantine	M2	15		-6.1	2.6	3.8
SHV24a-05	Shivta	goat	Byzantine	M2	11.5		-6.5	-0.4	4.5
SHV24a-06	Shivta	goat	Byzantine	M2	10		-6.3	0.2	3
SHV24a-07	Shivta	goat	Byzantine	M2	8		-7.4	1.3	3.1
SHV24a-08	Shivta	goat	Byzantine	M2	6		-6.8	2	3
SHV24a-09	Shivta	goat	Byzantine	M2	4.5		-8.1	3.5	3.7
SHV30a-01	Shivta	goat	Byzantine	M2	16.5		-8.7	3.3	3.7
SHV30a-02	Shivta	goat	Byzantine	M2	14.5		-8.4	2.8	4.6
SHV30a-03	Shivta	goat	Byzantine	M2	12.5		-8.5	-0.1	5.9
SHV30a-05	Shivta	goat	Byzantine	M2	9		-9.1	-0.3	5.8
SHV30a-06	Shivta	goat	Byzantine	M2	7		-9.8	1	5.3
SHV30a-07	Shivta	goat	Byzantine	M2	5.5		-9.9	1.3	5.8
SHV30a-08	Shivta	goat	Byzantine	M2	4		-10.2	2.9	5.7
SHV30a-09	Shivta	goat	Byzantine	M2	2.5		-9.9	4	5.4
SHV31a-01	Shivta	goat	Byzantine	M2	29		-7.3	4.2	3.8
SHV31a-02	Shivta	goat	Byzantine	M2	27.5		-7.1	4.1	4.7
SHV31a-03	Shivta	goat	Byzantine	M2	25.5		-7.3	4.3	4.8
SHV31a-04	Shivta	goat	Byzantine	M2	24		-6.9	5.7	5.2
SHV31a-05	Shivta	goat	Byzantine	M2	22		-6.7	6.6	4
SHV31a-06	Shivta	goat	Byzantine	M2	20		-8.3	5.7	4.4
SHV31a-07	Shivta	goat	Byzantine	M2	18.5		-8	4.7	4.3
SHV31a-08	Shivta	goat	Byzantine	M2	16.5		-7.7	5.1	4.4
SHV31a-09	Shivta	goat	Byzantine	M2	14.5		-7.7	3.3	3.7
SHV31a-10	Shivta	goat	Byzantine	M2	13		-8	2.1	4.6
SHV31a-11	Shivta	goat	Byzantine	M2	11		-7.5	1.8	3.6
SHV31a-12	Shivta	goat	Byzantine	M2	9.5		-7.5	1.2	4.3
SHV31a-13	Shivta	goat	Byzantine	M2	7.5		-7.3	0.4	4.4
SHV31a-14	Shivta	goat	Byzantine	M2	6		-7.6	0.5	4.3
