# Supplementary material for: Climate stability and societal decline on the margins of the Byzantine empire in the Negev Desert
Source: Sci Rep. 2020 Jan 30;10:1512. doi: 10.1038/s41598-020-58360-5 (PMC6992700; doi:10.1038/s41598-020-58360-5)
Supplement: Supplementary file 3 — Supplementary information 3. [file 41598_2020_58360_MOESM3_ESM.xls]

## Sheet: Table 3 enamel descriptive stat
Tooth	Mean δ13C ± 1σ	δ13Cmax	δ13Cmin	Δ13Cmax-min	Mean δ18O ± 1σ	δ18Omax	δ18Omin	Δ18Omax-min
Group 1
HLZ27a	-6.125 ± 3.73	-0.4	-11.8	11.4	2.55 ± 1.32	4.7	0.4	4.3
HLZ34b	-8.325 ± 1.67	-5.6	-10.4	4.8	2.425 ± 1.13	4	0.8	3.2
SHV24a	-7.057 ± 0.85	-6.1	-8.2	2.1	1.41 ± 1.38	3.5	-0.4	3.9
SHV30a	-9.3125 ± 0.72	-8.4	-10.2	1.8	1.86 ± 1.61	4	-0.3	4.3
Group 2
HLZ35a	-5.73 ± 3.64	-0.7	-10	9.3	5.15 ± 1.33	6.9	2.3	4.6
HLZ35b	-6.84 ± 3.10	-2.8	-11.4	8.6	4.70 ± 1.09	6.5	3.4	3.1
HLZ39b	-7.56 ± 1.85	-5	-10.4	5.4	4.52 ± 0.87	6	3	3
Group 3
NIZ16a	-10.36 ± 0.76	-8.7	-11.2	2.5	5.51 ± 2.07	8.8	2.3	6.5
NIZ18a	-8.62 ± 1.86	-5.1	-10.5	5.4	5.44 ± 2.12	7.7	1.3	6.4
NIZ18b	-7.24 ± 1.26	-5.5	-9.9	4.4	2.91 ± 2.68	8.3	-0.5	8.8
Group 4
SHV31a	-7.49 ± 0.44	-6.7	-8.3	1.6	3.55 ± 2.03	6.6	0.4	6.2
HLZ33b	-7.87 ± 1.23	-6	-9.7	3.7	0.72 ± 2.29	5.7	-1.9	7.6
HLZ36b	-7.07 ± 0.90	-5.6	-8.1	2.5	2.88 ± 2.46	6	-0.9	6.9
NIZ04a	-5.00 ± 2.19	-2.4	-8	5.6	2.88 ± 2.13	5.6	-0.4	6
NIZ04b	-2.95 ± 2.18	-0.1	-6.6	6.5	2.15 ± 1.98	5.9	0	5.9
NIZ19b	-7.65 ± 1.03	-6.3	-9.6	3.3	1.86 ± 2.00	4.9	-1.3	6.2
NIZ22b	-6.24 ± 1.19	-5	-8.3	3.3	0.26 ± 1.95	3.6	-1.7	5.3
Group 5
HLZ37a	-9.16 ± 0.91	-8	-10.9	2.9	0.75 ± 3.12	5.1	-3.5	8.6
HLZ41b	-7.37 ± 0.90	-6	-8.4	2.4	-0.11 ± 2.59	3.5	-2.8	6.3
HLZ42b	-8.26 ± 1.88	-5.4	-10.1	4.7	0.23 ± 1.87	2.6	-2.5	5.1
NIZ08b	-9.27 ± 0.67	-8.4	-10.8	2.4	0.21 ± 2.56	4.5	-2.6	7.1
