# Supplementary material for: Climate stability and societal decline on the margins of the Byzantine empire in the Negev Desert
Source: Sci Rep. 2020 Jan 30;10:1512. doi: 10.1038/s41598-020-58360-5 (PMC6992700; doi:10.1038/s41598-020-58360-5)
Supplement: Supplementary file 4 — Supplementary information 4. [file 41598_2020_58360_MOESM4_ESM.xlsx]

## Sheet: Table 4 dentine raw data
Sample ID	Sample position	δ13CVPDB	δ15NAIR	% C	% N	C:N
HLZ27a.1	4	-15.06	11.54	43.94	15.87	3.2
HLZ27a.2	3	-14.23	11.27	44.64	16.23	3.2
HLZ27a.3	2	-12.74	12.64	44.73	16.33	3.2
HLZ27a.4	1	-15.73	11.93	43.31	15.66	3.2
HLZ33b.1	3	-16.74	11.1	48.6	17.36	3.3
HLZ33b.2	2	-17.19	11.1	46.85	16.93	3.2
HLZ33b.3	1	-18.04	10.61	46.94	16.99	3.2
HLZ34b.1	3	-16.82	13	47.46	17.24	3.2
HLZ34b.2	2	-16.1	13.29	47.32	17.25	3.2
HLZ34b.3	1	-16.36	13.57	47.11	17.23	3.2
HLZ35a.1	3	-12.31	10.1	42.14	14.99	3.3
HLZ35a.2	2	-14.36	10.99	47.33	16.98	3.3
HLZ35a.3	1	-15.41	10.16	47.49	17.24	3.2
HLZ35b.1	4	-12.78	10.62	47.29	16.91	3.3
HLZ35b.2	3	-15.87	11.65	46.11	16.58	3.2
HLZ35b.3	2	-15.85	10.57	47.32	17.02	3.2
HLZ35b.4	1	-15.57	9.78	46.68	16.9	3.2
HLZ36b.3	2	-15.55	9.31	44.51	16.14	3.2
HLZ36b.4	1	-15.02	9.92	45.41	16.18	3.3
HLZ37a.1	4	-18.01	10.6	39.47	14.5	3.2
HLZ37a.2	3	-18.41	10.3	45.9	16.84	3.2
HLZ37a.3	2	-18.84	10.15	47.45	17.34	3.2
HLZ39b.1	3	-15.8	11.51	43.97	15.87	3.2
HLZ39b.2	2	-16.49	11.49	46.04	16.55	3.2
HLZ39b.3	1	-16.76	11.19	46.16	16.75	3.2
HLZ41b.1	4	-17.17	11.76	38.93	14.04	3.2
HLZ41b.2	3	-17.17	11.57	47.39	17.1	3.2
HLZ41b.3	2	-16.62	11.6	36.77	13.36	3.2
HLZ41b.4	1	-16.88	11.83	47.5	16.82	3.3
HLZ42b.1	3	-16.34	9.4	47.39	16.98	3.3
HLZ42b.2	2	-17.03	9.45	45.51	16.42	3.2
HLZ42b.3	1	-17.97	9.52	47.56	17.08	3.2
NIZ04a.1	3	-12.78	10.97	47.49	16.93	3.3
NIZ04a.2	2	-13.38	11.43	43.29	14.88	3.4
NIZ04a.3	1	-14.26	12.34	44.53	15.78	3.3
NIZ04b.1	4	-14.48	12.27	37.12	13.02	3.3
NIZ04b.2	3	-11.9	11.78	45.79	16.35	3.3
NIZ04b.4	1	-14.87	11.85	46.3	16.06	3.4
NIZ08b.2	3	-18.42	8.81	43.61	15.95	3.2
NIZ08b.3	2	-18.21	9.01	45.56	16.44	3.2
NIZ08b.4	1	-17.82	9.26	47.58	17.43	3.2
NIZ16a.1	3	-16.49	11.87	47.82	17.14	3.3
NIZ16a.2	2	-16.82	11.63	38.75	14.16	3.2
NIZ16a.3	1	-16.98	11.42	47.45	17.23	3.2
NIZ18a.1	3	-16.9	11.09	37.86	13.28	3.3
NIZ18a.2	2	-17.69	10.66	40.42	14.34	3.3
NIZ18a.3	1	-16.42	10.6	46.83	16.81	3.2
NIZ18b.1	4	-16.04	10.42	43.19	15.41	3.3
NIZ18b.2	3	-16.1	10.13	41.78	14.83	3.3
NIZ18b.3	2	-16.69	10.62	39.84	14.14	3.3
NIZ19b.1	3	-17.07	9.96	46.94	16.73	3.3
NIZ19b.2	2	-17.49	9.74	47.97	16.53	3.4
NIZ19b.3	1	-16.76	10.09	46.45	16.63	3.3
NIZ22b.1	3	-16.37	9.76	45.26	16.45	3.2
NIZ22b.2	2	-15.9	8.79	37.53	13.75	3.2
NIZ22b.3	1	-16.41	9.25	35.11	12.88	3.2
SHV24a.1	3	-17.11	9.64	46.97	16.6	3.3
SHV24a.2	2	-16.17	9.56	45.8	16.34	3.3
SHV24a.3	1	-17.2	10.18	47.6	16.99	3.3
SHV30a.1	3	-17.62	9.54	47.05	16.74	3.3
SHV30a.2	2	-17.53	9.42	47.29	16.92	3.3
SHV30a.3	1	-17.82	9.65	46.24	16.54	3.3
SHV31a.1	4	-15.68	9.63	46.2	16.63	3.2
SHV31a.2	3	-16.21	9.74	47.12	17.14	3.2
SHV31a.3	2	-16.75	10.45	46.41	16.75	3.2
SHV31a.4	1	-16.67	10.28	46.1	16.6	3.2
