# Supplementary material for: Climate stability and societal decline on the margins of the Byzantine empire in the Negev Desert
Source: Sci Rep. 2020 Jan 30;10:1512. doi: 10.1038/s41598-020-58360-5 (PMC6992700; doi:10.1038/s41598-020-58360-5)
Supplement: Supplementary file 5 — Supplementary information 5. [file 41598_2020_58360_MOESM5_ESM.xlsx]

## Sheet: descriptive statistics dentine
Tooth	Mean δ13C ± 1σ	δ13Cmax	δ13Cmin	Δ13Cmax-min	Mean δ15N ± 1σ	δ15Nmax	δ15Nmin	Δ15Nmax-min
Group 1
HLZ27a	-14.44 ± 1.19	-12.74	-15.73	2.99	11.85 ± 0.55	12.64	11.27	1.37
HLZ34b	-16.43 ± 0.33	-16.1	-16.82	0.72	13.29 ± 0.25	13.57	13	0.57
SHV24a	-16.83± 0.51	-16.17	-17.2	1.03	9.79 ± 0.30	10.18	9.56	0.62
SHV30a	-17.66 ± 0.13	-17.53	-17.82	0.29	9.54 ± 0.10	9.65	9.42	0.23
Group 2
HLZ35a	-13.8 ± 1.41	-12.31	-15.41	3.1	10.44 ± 0.39	10.99	10.1	0.89
HLZ35b	-15.02 ± 1.39	-12.78	-15.87	3.09	10.66 ± 0.71	11.65	9.78	1.87
HLZ39b	-16.35 ± 0.44	-15.8	-16.76	0.96	11.4 ± 0.16	11.51	11.19	0.32
Group 3
NIZ16a	-16.76 ± 0.22	-16.49	-16.98	0.49	11.64 ± 0.20	11.87	11.42	0.45
NIZ18a	-17.00 ± 0.57	-16.42	-17.69	1.27	10.78 ± 0.24	11.09	10.6	0.49
NIZ18b	-16.28 ± 0.32	-16.04	-16.69	0.65	10.39 ± 0.22	10.62	10.13	0.49
Group 4
SHV31a	-16.33 ± 0.46	-15.68	-16.75	1.07	10.03 ± 0.37	10.45	9.63	0.82
HLZ33b	-17.32 ± 0.59	-16.74	-18.04	1.3	10.94 ± 0.25	11.1	10.61	0.49
HLZ36b	-15.29 ± 0.31	-15.02	-15.55	0.53	9.62 ± 0.35	9.92	9.31	0.61
NIZ04a	-13.47 ± 0.67	-12.78	-14.26	1.48	11.58 ± 0.62	12.34	10.97	1.37
NIZ04b	-13.75 ± 1.44	-11.9	-14.87	2.97	11.97 ± 0.24	12.27	11.78	0.49
NIZ19b	-17.11 ± 0.33	-16.76	-17.49	0.73	9.93 ± 0.16	10.09	9.74	0.35
NIZ22b	-16.23 ± 0.25	-15.9	-16.41	0.51	9.27 ± 0.43	9.76	8.79	0.97
Group 5
HLZ37a	-18.42 ± 0.37	-18.01	-18.84	0.83	10.35 ± 0.20	10.6	10.15	0.45
HLZ41b	-16.96 ± 0.25	-16.62	-17.17	0.55	11.69 ± 0.12	11.83	11.57	0.26
HLZ42b	-17.11 ± 0.73	-16.34	-17.97	1.63	9.46 ± 0.05	9.52	9.4	0.12
NIZ08b	-18.15 ± 0.27	-17.82	-18.42	0.6	9.03 ± 0.20	9.26	8.81	0.45
