# Supplementary material for: Climate stability and societal decline on the margins of the Byzantine empire in the Negev Desert
Source: Sci Rep. 2020 Jan 30;10:1512. doi: 10.1038/s41598-020-58360-5 (PMC6992700; doi:10.1038/s41598-020-58360-5)
Supplement: Supplementary file 6 — Supplementary information 6. [file 41598_2020_58360_MOESM6_ESM.xlsx]

## Sheet: Table 6 mandibular collagen raw
ID	site	phase	species*	δ13CVPDB	δ15NAIR	% C	% N	C:N
HLZ35	Elusa	Byzantine	sheep	-16.4	7.8	40.4	15	3.1
HLZ36	Elusa	Byzantine	goat	-16.1	8.5	41.1	15.4	3.1
HLZ37	Elusa	Byzantine	sheep	-18.8	7.9	40.4	15.2	3.1
HLZ41	Elusa	Byzantine	sheep	-17.4	9	40.9	15.5	3.1
NIZ04	Nessana	Early Islamic	sheep	-15.2	10.4	38.7	13.6	3.3
NIZ08	Nessana	Byzantine	sheep	-17.5	7.6	40.7	15.4	3.1
NIZ16	Nessana	Early Islamic	sheep	-16.6	9.6	41	15.2	3.1
NIZ18	Nessana	Early Islamic	goat	-17.8	9.5	40.9	14.8	3.2
NIZ19	Nessana	Early Islamic	goat	-18.3	8.1	27.5	9.7	3.3
NIZ22	Nessana	Early Islamic	sheep	-17.2	7.9	40.7	15.3	3.1
